# Supplementary material for: The SINEB1 element in the long non-coding RNA Malat1 is necessary for TDP-43 proteostasis
Source: Nucleic Acids Res. 2019 Dec 21;48(5):2621–42. doi: 10.1093/nar/gkz1176 (PMC7049706; doi:10.1093/nar/gkz1176)
Supplement: gkz1176_Supplemental_Files [file gkz1176_supplemental_files.zip]

Archive with 5 entries (5 files):
- Revised Supplementary Information.docx
- Supplementary_Figures.pdf
- Video S1 WT E5 normal dividing cells 2.5 x 2.5.mp4
- Video S2 SINE D11 mangled cells 2.5 x 2.5.mp4
- Video S3 SINE D10 divide into 4 2.5 x 2.5.mp4
